# Supplementary material for: Circumpolar diversification of the Ixodes uriae tick virome
Source: PLoS Pathog. 2020 Aug 3;16(8):e1008759. doi: 10.1371/journal.ppat.1008759 (PMC7425989; doi:10.1371/journal.ppat.1008759)
Supplement: S1 Table — (XLSX) [file ppat.1008759.s001.xlsx]

## Sheet: Blad1
Library	Location	Tick species	Number of ticks/pool	Bird species	Collection year
IU1	Neko harbour, Antarctica	Ixodes uriae	2	Gentoo Penguins (Pygoscelis papua)	2018
IU2	Neko harbour, Antarctica	Ixodes uriae	2	Gentoo Penguins (Pygoscelis papua)	2018
IU3	Neko harbour, Antarctica	Ixodes uriae	2	Gentoo Penguins (Pygoscelis papua)	2018
IU4	Neko harbour, Antarctica	Ixodes uriae	2	Gentoo Penguins (Pygoscelis papua)	2018
IU5	Neko harbour, Antarctica	Ixodes uriae	2	Gentoo Penguins (Pygoscelis papua)	2018
IU6	Neko harbour, Antarctica	Ixodes uriae	2	Gentoo Penguins (Pygoscelis papua)	2018
IU7	Neko harbour, Antarctica	Ixodes uriae	2	Gentoo Penguins (Pygoscelis papua)	2018
IU8	Neko harbour, Antarctica	Ixodes uriae	2	Gentoo Penguins (Pygoscelis papua)	2018
IU9	Neko harbour, Antarctica	Ixodes uriae	2	Gentoo Penguins (Pygoscelis papua)	2018
IU10	Neko harbour, Antarctica	Ixodes uriae	2	Gentoo Penguins (Pygoscelis papua)	2018
IU15	Bonden island, northern Sweden	Ixodes uriae	3	Razorbill (Alca torda)	2016/2017
IU16	Bonden island, northern Sweden	Ixodes uriae	2	Razorbill (Alca torda)	2016/2017
IU17	Bonden island, northern Sweden	Ixodes uriae	2	Razorbill (Alca torda)	2016/2017
IU18	Bonden island, northern Sweden	Ixodes uriae	2	Razorbill (Alca torda) and Common murre (Uria aalge)	2016/2017
IU19	Bonden island, northern Sweden	Ixodes uriae	2	Common murre (Uria aalge)	2016/2017
IU20	Bonden island, northern Sweden	Ixodes uriae	2	Common murre (Uria aalge)	2016/2017
